# Supplementary material for: The Prevalence of Small Intestinal Bacterial Overgrowth in Patients with Non-Alcoholic Liver Diseases: NAFLD, NASH, Fibrosis, Cirrhosis—A Systematic Review, Meta-Analysis and Meta-Regression
Source: Nutrients. 2022 Dec 9;14(24):5261. doi: 10.3390/nu14245261 (PMC9783356; doi:10.3390/nu14245261)
Supplement: Supplementary file 1 [file nutrients-14-05261-s001.zip]

Archive with 1 entries (1 files):
- nutrients-2029262-supplementary.pdf
